# Supplementary material for: Trypanosoma cruzi infection in Triatoma infestans and high levels of human–vector contact across a rural-to-urban gradient in the Argentine Chaco
Source: Parasit Vectors. 2021 Jan 9;14:35. doi: 10.1186/s13071-020-04534-z (PMC7796388; doi:10.1186/s13071-020-04534-z)
Supplement: Supplementary file 3 — Additional file 3: Table S3. Dataset including infection status, bloodmeal source identification, environmental and demographic variables, Avia Terai, Chaco, 2015–2016. [file 13071_2020_4534_MOESM3_ESM.xlsx]

## Sheet: Data
Environment	House ID consecutive	Infest_domi	Infest_peri HR	Infest_peri LR	HBI regression	Infection regression	Stage	Stage_categ	Human bloodmeal	Dog bloodmeal	Cat bloodmeal	Chicken bloodmeal	Goat bloodmeal	Pig bloodmeal	Mouse bloodmeal	Mixed bloodmeal	Reactive bugs	Infection T.cruzi	HBI	DBI	CBI	CKBI	DCBI	Dom_Ti_abund R_HBI	Q_RA*60min R_HBI	Ti_abund_TcR	Q_Ti_abund_TcR	No of residents	Q_No of residents_HBI_R	Q_No of residents_TcR	No. of dogs	No. of cats	No. of dogs and cats	M_ Dog-cat_HBI_R	Q_Dog-cat_TcR
Peri-urban	87	1	0	0	1	1	Male	Male	0	0	0	0	0	1	0	1	1	0	0	0	0	0	0	4	1	4	1	1	1	1	3		3	1	1
Peri-urban	77	1	0	0	1	1	Female	Female	0	0	0	1	0	0	0	1	1	0	0	0	0	1	0	4	1	4	1	1	1	1	2	1	3	1	1
Peri-urban	81	1	0	0	1	1	Female	Female	0	0	0	1	0	0	0	1	1	0	0	0	0	1	0	4	1	4	1	1	1	1	7	2	9	2	4
Peri-urban	65	1	0	0	1	1	III	III-IV	1	0	0	0	0	0	0	1	1	0	1	0	0	0	0	4	1	4	1	3	2	2	2	0	2	1	1
Peri-urban	65	1	0	0	1	1	V	V	1	0	0	0	0	0	0	1	1	1	1	0	0	0	0	4	1	4	1	3	2	2	2	0	2	1	1
Peri-urban	83	1	0	0	1	1	III	III-IV	0	0	1	0	0	0	0	1	1	0	0.5	0	0.5	0	0.5	4	1	4	1	3	2	2	2	0	2	1	1
Peri-urban	83	1	0	0	1	1	Female	Female	1	0	0	0	0	0	0	1	1	0	0.5	0	0.5	0	0.5	4	1	4	1	3	2	2	2	0	2	1	1
Rural	27	0	1	0	0	1	Female	Female	0	0	0	1	0	0	0	1	1	0	0	0	0	1	0			4	1	2		1	6	10	16		4
Rural	28	1	0	0	0	1	V	V	0	0	0	0	0	0	0	0	0	0						4	1	4	1	5	3	3	2	1	3	1	1
Rural	31	1	0	0	0	1	Male	Male	0	0	0	0	0	0	0	0	0	0						8	2	4	1	10	4	4	5	1	6	2	3
Rural	2	0	0	1	0	0	V	V	0	0	0	1	0	0	0	1	1	0
Rural	2	0	0	1	0	0	V	V	0	0	0	1	0	0	0	1	1	0
Rural	2	0	0	1	0	0	V	V	0	0	0	1	0	0	0	1	1	0
Rural	2	0	0	1	0	0	V	V	0	0	0	1	0	0	0	1	1	0
Rural	2	0	0	1	0	0	V	V	0	0	0	1	0	0	0	1	1	0
Rural	36	1	0	0	0	1	Male	Male	0	0	0	0	0	0	0	0	0	0						8	2	4	1	1	4	1	3	0	3	1	1
Rural	41	1	0	0	1	1	Female	Female	1	0	0	0	0	0	0	1	1	0	1	0	0	0	0	4	1	4	1	7	4	4	3	0	3	1	1
Rural	42	1	0	0	1	1	Male	Male	1	0	0	0	0	0	0	1	1	0	1	0	0	0	0	4	1	4	1	5	3	3	3	2	5	2	2
Rural	46	1	0	0	0	1	Female	Female	0	0	0	0	0	0	0	0	0	0								4	1	3		2	5	3	8		3
Rural	47	0	1	0	0	1	Male	Male	0	0	0	1	0	0	0	1	1	0	0	0	0	0.6	0			4	1	8		4	5	1	6		3
Rural	55	0	1	0	0	1	V	V	0	0	0	1	0	0	0	1	1	0	0	0	0	1	0			4	1	2		1	4	0	4		2
Rural	57	0	1	0	0	1	Male	Male	0	0	0	0	0	0	0	0	0	1	0	0	0	0	0			4	1	1		1	5	1	6		3
Peri-urban	63	0	1	0	0	1	Female	Female	0	0	0	1	0	0	0	1	1	0	0	0	0	1	0			4	1				10	1	11		4
Peri-urban	69	1	0	0	0	1	Female	Female	0	0	0	0	0	0	0	0	0	0								4	1	5		3	3	1	4		2
Rural	18	1	0	0	1	1	Male	Male	1	0	0	0	0	0	0	1	1	0	1	0	0	0	0	4	1	4	1	3	2	2	3	1	4	1	2
Rural	4	0	0	1	0	0	Female	Female	0	0	0	1	0	0	0	1	1	0
Rural	4	0	0	1	0	0	Female	Female	0	0	0	0	0	0	0	0	0	0
Rural	4	0	0	1	0	0	Male	Male	0	0	1	0	0	0	0	1	1	0
Rural	4	0	0	1	0	0	Male	Male	0	0	0	1	0	0	0	1	1	0
Rural	4	0	0	1	0	0	Male	Male	0	0	1	1	0	0	0	2	1	0
Rural	5	0	0	1	0	0	III	III-IV	0	0	0	1	0	0	0	1	1	0
Rural	5	0	0	1	0	0	IV	III-IV	0	0	0	1	0	0	0	1	1	0
Rural	5	0	0	1	0	0	IV	III-IV	0	0	0	1	0	0	0	1	1	0
Rural	5	0	0	1	0	0	IV	III-IV	0	0	1	1	0	0	0	2	1	0
Rural	5	0	0	1	0	0	IV	III-IV	0	0	0	1	0	0	0	1	1	0
Rural	6	0	0	1	0	0	III	III-IV	0	0	1	1	0	0	0	2	1	0
Rural	6	0	0	1	0	0	IV	III-IV	0	0	0	0	0	0	0	0	0	0
Rural	6	0	0	1	0	0	V	V	0	0	0	1	0	0	0	1	1	0
Rural	6	0	0	1	0	0	V	V	0	0	0	1	0	0	0	1	1	0
Rural	6	0	0	1	0	0	Female	Female	0	0	0	1	0	0	0	1	1	0
Rural	29	1	0	0	1	1	Male	Male	1	0	0	0	0	0	0	1	1	1	1	0	0	0	0	4	1	4	1	6	4	3	2		2	1	1
Rural	14	1	0	0	1	1	V	V	1	0	0	0	0	0	0	1	1	0	1	0	0	0	0	4	1	4	1	4	3	3	7		7	2	3
Peri-urban	89	1	0	0	0	1	IV	III-IV	0	0	0	0	0	0	0	0	0	0								4	1	2		1	2	0	2		1
Rural	9	0	1	0	0	1	Male	Male	0	0	0	0	0	0	0	0	0	0	0	0	0	0.5	0			8	1	2		1	5	1	6		3
Rural	9	0	1	0	0	1	Female	Female	0	0	0	1	0	0	0	1	1	0	0	0	0	0.5	0			8	1	2		1	5	1	6		3
Rural	50	1	0	0	1	1	Male	Male	0	1	0	0	0	0	0	1	1	0	0	1	0	0	1	8	2	8	1	1	1	1	2	15	17	2	4
Rural	50	1	0	0	1	1	Male	Male	0	1	0	0	0	0	0	1	1	0	0	1	0	0	1	8	2	8	1	1	1	1	2	15	17	2	4
Rural	38	1	0	0	1	1	Female	Female	1	0	0	0	0	0	0	1	1	0	1	0	0	0	0	8	2	8	1	7	4	4	7	1	8	2	3
Rural	38	1	0	0	1	1	Male	Male	1	0	0	0	0	0	0	1	1	1	1	0	0	0	0	8	2	8	1	7	4	4	7	1	8	2	3
Rural	38	1	0	0	1	1	Female	Female	1	0	0	0	0	0	0	1	1	0	1	0	0	0	0	8	2	8	1	7	4	4	7	1	8	2	3
Rural	38	1	0	0	1	1	Female	Female	1	0	0	0	0	0	0	1	1	0	1	0	0	0	0	8	2	8	1	7	4	4	7	1	8	2	3
Rural	38	1	0	0	1	1	Female	Female	1	0	0	0	0	0	0	1	1	0	1	0	0	0	0	8	2	8	1	7	4	4	7	1	8	2	3
Rural	38	1	0	0	1	1	Female	Female	1	0	0	0	0	0	0	1	1	0	1	0	0	0	0	8	2	8	1	7	4	4	7	1	8	2	3
Rural	38	1	0	0	1	1	Male	Male	1	0	0	0	0	0	0	1	1	0	1	0	0	0	0	8	2	8	1	7	4	4	7	1	8	2	3
Rural	53	0	1	0	0	1	III	III-IV	0	1	0	0	0	0	0	1	1	0	0	0.5	0	0	0.5			8	1	3		2	11	5	16		4
Rural	10	0	0	1	0	0	V	V	0	0	0	1	0	0	0	1	1	0
Rural	10	0	0	1	0	0	V	V	0	0	0	1	0	0	0	1	1	0
Rural	10	0	0	1	0	0	V	V	0	0	0	1	0	0	0	1	1	0
Rural	10	0	0	1	0	0	V	V	0	0	0	1	0	0	0	1	1	0
Rural	10	0	0	1	0	0	V	V	0	0	0	1	0	0	0	1	1	0
Rural	53	0	1	0	0	1	V	V	0	0	0	0	0	0	0	0	0	0	0	0.5	0	0	0.5			8	1	3		2	11	5	16		4
Rural	56	0	1	0	0	1	III	III-IV	0	0	0	0	0	0	1	1	1	0	0	0	0	0	0			8	1	1		1	5	3	15		4
Rural	56	0	1	0	0	1	V	V	0	0	0	0	0	0	0	0	0	0	0	0	0	0	0			8	1	1		1	5	3	15		4
Peri-urban	90	0	1	0	0	1	Female	Female	0	1	0	0	0	0	0	1	1	0								8	1				2	1	3		1
Peri-urban	90	0	1	0	0	1	IV	III-IV	0	0	0	0	0	0	1	1	1	0								8	1				2	1	3		1
Urban	99	1	0	0	1	1	IV	III-IV	1	0	1	0	0	0	0	2	1	0	1	0	0.5	0	0.5	8	2	8	1	9	4	4	5	2	7	2	3
Urban	99	1	0	0	1	1	V	V	1	0	0	0	0	0	0	1	1	0	1	0	0.5	0	0.5	8	2	8	1	9	4	4	5	2	7	2	3
Urban	108	0	1	0	0	1	V	V	0	0	0	1	0	0	0	1	1	0								8	1				5	3	8		3
Urban	108	0	1	0	0	1	V	V	0	0	0	1	0	0	0	1	1	0								8	1				5	3	8		3
Peri-urban	80	1	0	0	1	1	Male	Male	0	1	0	0	0	0	0	1	1	0	0	0.5	0	0.5	0.5	12	2	12	2	1	1	1	2	0	2	1	1
Peri-urban	80	1	0	0	1	1	III	III-IV	0	0	0	1	0	0	0	1	1	0	0	0.5	0	0.5	0.5	12	2	12	2	1	1	1	2	0	2	1	1
Rural	13	0	0	1	0	0	V	V	0	0	0	1	0	0	0	1	1	0
Rural	13	0	0	1	0	0	Female	Female	0	0	0	1	0	0	0	1	1	0
Rural	13	0	0	1	0	0	Male	Male	0	0	0	1	0	0	0	1	1	0
Rural	13	0	0	1	0	0	Male	Male	0	0	0	1	0	0	0	1	1	0
Rural	8	1	0	0	0	1	IV	III-IV	0	0	0	0	0	0	0	0	0	0								12	2	12		4	5		5		2
Rural	48	1	0	0	1	1	V	V	1	0	0	0	0	0	0	1	1	0	1	0	0	0	0	12	2	12	2	1	1	1	4	2	6	2	3
Rural	48	1	0	0	1	1	V	V	1	0	0	0	0	0	0	1	1	0	1	0	0	0	0	12	2	12	2	1	1	1	4	2	6	2	3
Rural	32	0	1	0	0	1	IV	III-IV	0	0	0	1	0	0	0	1	1	0	0	0	0	0.67	0			12	2	7		4	2	0	2		1
Rural	32	0	1	0	0	1	Female	Female	0	0	0	0	0	0	0	0	0	0	0	0	0	0.67	0			12	2	7		4	2	0	2		1
Rural	32	0	1	0	0	1	Female	Female	0	0	0	1	0	0	0	1	1	0	0	0	0	0.67	0			12	2	7		4	2	0	2		1
Rural	16	0	0	1	0	0	Female	Female	0	0	0	1	0	0	0	1	1	0
Rural	16	0	0	1	0	0	Female	Female	0	0	0	1	0	0	0	1	1	0
Rural	16	0	0	1	0	0	Male	Male	0	0	0	1	0	0	0	1	1	0
Rural	16	0	0	1	0	0	Male	Male	0	0	0	1	0	0	0	1	1	0
Rural	16	0	0	1	0	0	Male	Male	0	0	0	1	0	0	0	1	1	0
Rural	49	1	0	0	1	1	V	V	0	0	1	0	0	0	0	1	1	0	0	0	0.5	0.5	0.5	12	2	12	2	1	1	1	5	1	6	2	3
Rural	49	1	0	0	1	1	V	V	0	0	0	1	0	0	0	1	1	0	0	0	0.5	0.5	0.5	12	2	12	2	1	1	1	5	1	6	2	3
Rural	43	1	0	0	1	1	Female	Female	1	0	0	0	0	0	0	1	1	1	1	0.33	0	0	0.3	12	2	12	2	3	2	2	4	0	4	1	2
Rural	43	1	0	0	1	1	Female	Female	1	0	0	0	0	0	0	1	1	0	1	0.33	0	0	0.3	12	2	12	2	3	2	2	4	0	4	1	2
Rural	43	1	0	0	1	1	V	V	1	1	0	0	0	0	0	2	1	1	1	0.33	0	0	0.33	12	2	12	2	3	2	2	4	0	4	1	2
Rural	18	0	0	1	0	0	V	V	0	1	0	1	0	0	0	2	1	0
Rural	18	0	0	1	0	0	V	V	0	0	0	1	0	0	0	1	1	0
Rural	18	0	0	1	0	0	V	V	0	1	0	1	0	0	1	3	1	0
Rural	18	0	0	1	0	0	V	V	0	1	0	1	0	0	0	2	1	0
Rural	18	0	0	1	0	0	Female	Female	0	0	0	1	0	0	0	1	1	0
Rural	48	1	0	0	0	1	Female	Female	0	0	0	0	0	0	0	0	0	0						12	2	12	2	1	1	1	4	2	6	2	3
Rural	49	1	0	0	0	1	Male	Male	0	0	0	0	0	0	0	0	0	0						12	2	12	2	1	1	1	5	1	6	2	3
Peri-urban	82	0	1	0	0	1	Female	Female	0	0	0	1	0	0	0	1	1	0	0	0	0	1	0			12	2	7		4	6	1	7		3
Peri-urban	82	0	1	0	0	1	IV	III-IV	0	0	0	1	0	0	0	1	1	0	0	0	0	1	0			12	2	7		4	6	1	7		3
Peri-urban	82	0	1	0	0	1	IV	III-IV	0	0	0	1	0	0	0	1	1	0	0	0	0	1	0			12	2	7		4	6	1	7		3
Rural	11	1	0	0	1	1	Female	Female	1	0	0	0	0	0	0	1	1	0	1	0	0.33	0	0.33	12	2	12	2	7	4	4	1	14	15	2	4
Rural	11	1	0	0	1	1	Female	Female	1	0	0	0	0	0	0	1	1	0	1	0	0.33	0	0.33	12	2	12	2	7	4	4	1	14	15	2	4
Rural	11	1	0	0	1	1	Female	Female	1	0	1	0	0	0	0	2	1	0	1	0	0.33	0	0.33	12	2	12	2	7	4	4	1	14	15	2	4
Rural	8	1	0	0	1	1	Female	Female	0	0	0	1	1	0	0	2	1	0	0	0	0	1	0	12	2	12	2	12	4	4	5		5	2	2
Rural	8	1	0	0	1	1	Male	Male	0	0	0	1	1	0	0	2	1	0	0	0	0	1	0	12	2	12	2	12	4	4	5		5	2	2
Peri-urban	79	1	0	0	1	1	Male	Male	0	1	0	0	0	0	0	1	1	0	0.67	0.33	0	0	0.33	16	3	16	2	1	1	1	3	0	3	1	1
Rural	20	0	0	1	0	0	Male	Male	0	1	1	1	0	0	0	3	1	0
Rural	20	0	0	1	0	0	Male	Male	0	1	0	1	0	0	0	2	1	0
Rural	20	0	0	1	0	0	Male	Male	0	1	0	1	0	0	0	2	1	0
Rural	20	0	0	1	0	0	Male	Male	0	0	0	1	0	0	0	1	1	0
Rural	20	0	0	1	0	0	Male	Male	0	0	0	1	0	0	0	1	1	0
Peri-urban	79	1	0	0	1	1	Female	Female	1	0	0	0	0	0	0	1	1	0	0.67	0.33	0	0	0.33	16	3	16	2	1	1	1	3	0	3	1	1
Peri-urban	79	1	0	0	1	1	III	III-IV	1	0	0	0	0	0	0	1	1	0	0.67	0.33	0	0	0.33	16	3	16	2	1	1	1	3	0	3	1	1
Rural	59	0	1	0	0	1	Male	Male	0	1	0	0	0	0	0	1	1	0	0	0.75	0	0	0.75			16	2				7	1	8		3
Rural	59	0	1	0	0	1	Male	Male	0	0	0	0	0	0	0	0	0	0	0	0.75	0	0	0.75			16	2				7	1	8		3
Rural	59	0	1	0	0	1	Male	Male	0	1	0	0	0	0	0	1	1	0	0	0.75	0	0	0.75			16	2				7	1	8		3
Rural	59	0	1	0	0	1	Male	Male	0	1	0	0	0	0	0	1	1	0	0	0.75	0	0	0.75			16	2				7	1	8		3
Peri-urban	64	0	1	0	0	1	Male	Male	1	0	0	0	0	0	0	1	1	1	0.25	0	0	0.75	0			16	2				6	0	6		3
Peri-urban	64	0	1	0	0	1	Male	Male	0	0	0	1	0	0	0	1	1	0	0.25	0	0	0.75	0			16	2				6	0	6		3
Peri-urban	64	0	1	0	0	1	Female	Female	0	0	0	1	0	0	0	1	1	1	0.25	0	0	0.75	0			16	2				6	0	6		3
Peri-urban	64	0	1	0	0	1	Female	Female	0	0	0	1	0	0	0	1	1	0	0.25	0	0	0.75	0			16	2				6	0	6		3
Peri-urban	86	1	0	0	1	1	Female	Female	1	0	0	0	0	0	0	1	1	0	0.6	0	0	0	0	20	3	20	2	11	4	4	12	1	13	2	4
Peri-urban	86	1	0	0	1	1	Female	Female	1	0	0	0	0	0	0	1	1	1	0.6	0	0	0	0	20	3	20	2	11	4	4	12	1	13	2	4
Peri-urban	86	1	0	0	1	1	III	III-IV	0	0	0	0	0	0	1	1	1	0	0.6	0	0	0	0	20	3	20	2	11	4	4	12	1	13	2	4
Peri-urban	86	1	0	0	1	1	Male	Male	1	0	0	0	0	0	0	1	1	1	0.6	0	0	0	0	20	3	20	2	11	4	4	12	1	13	2	4
Peri-urban	76	1	0	0	1	1	Female	Female	1	0	0	0	0	0	0	1	1	0	1	0	0	0	0	20	3	20	2	2	2	1	3	1	4	1	2
Peri-urban	76	1	0	0	1	1	V	V	1	0	0	0	0	0	0	1	1	0	1	0	0	0	0	20	3	20	2	2	2	1	3	1	4	1	2
Peri-urban	76	1	0	0	1	1	V	V	1	0	0	0	0	0	0	1	1	0	1	0	0	0	0	20	3	20	2	2	2	1	3	1	4	1	2
Peri-urban	76	1	0	0	1	1	V	V	1	0	0	0	0	0	0	1	1	0	1	0	0	0	0	20	3	20	2	2	2	1	3	1	4	1	2
Peri-urban	76	1	0	0	1	1	V	V	1	0	0	0	0	0	0	1	1	0	1	0	0	0	0	20	3	20	2	2	2	1	3	1	4	1	2
Rural	39	0	1	0	0	1	V	V	0	0	0	1	0	0	0	1	1	0	0	0	0	0.75	0			20	2	6		3	3	2	5		2
Rural	39	0	1	0	0	1	Male	Male	0	0	0	1	0	0	0	1	1	0	0	0	0	0.75	0			20	2	6		3	3	2	5		2
Rural	39	0	1	0	0	1	Male	Male	0	0	0	1	0	0	0	1	1	0	0	0	0	0.75	0			20	2	6		3	3	2	5		2
Rural	39	0	1	0	0	1	Female	Female	0	0	0	0	0	0	0	0	0	0	0	0	0	0.75	0			20	2	6		3	3	2	5		2
Rural	47	0	1	0	0	1	Male	Male	0	0	0	0	0	0	0	0	0	0	0	0	0	0.6	0			20	2	8		4	5	1	6		3
Rural	47	0	1	0	0	1	Male	Male	0	0	0	0	0	0	0	0	0	0	0	0	0	0.6	0			20	2	8		4	5	1	6		3
Rural	47	0	1	0	0	1	Male	Male	0	0	0	1	0	0	1	2	1	0	0	0	0	0.6	0			20	2	8		4	5	1	6		3
Rural	47	0	1	0	0	1	Male	Male	0	0	0	1	0	0	0	1	1	0	0	0	0	0.6	0			20	2	8		4	5	1	6		3
Rural	47	0	1	0	0	1	Male	Male	0	0	0	1	0	0	0	1	1	0	0	0	0	0.6	0			20	2	8		4	5	1	6		3
Rural	51	0	1	0	0	1	IV	III-IV	0	0	0	0	0	0	0	0	0	1	0	0.2	0.6	0.4	0.6			20	2	1		1	6	13	19		4
Rural	51	0	1	0	0	1	V	V	0	0	0	1	0	0	0	1	1	0	0	0.2	0.6	0.4	0.6			20	2	1		1	6	13	19		4
Rural	51	0	1	0	0	1	V	V	0	1	1	0	0	0	0	2	1	1	0	0.2	0.6	0.4	0.6			20	2	1		1	6	13	19		4
Rural	51	0	1	0	0	1	Male	Male	0	0	1	0	0	0	0	1	1	1	0	0.2	0.6	0.4	0.6			20	2	1		1	6	13	19		4
Rural	51	0	1	0	0	1	Male	Male	0	0	1	1	0	0	0	2	1	1	0	0.2	0.6	0.4	0.6			20	2	1		1	6	13	19		4
Peri-urban	81	0	1	0	0	1	Male	Male	0	0	0	1	0	0	0	1	1	0	0	0	0	0.8	0.38			20	2	1		1	7	2	9		4
Rural	25	0	0	1	0	0	IV	III-IV	0	0	0	1	0	0	0	1	1	0
Peri-urban	81	0	1	0	0	1	Female	Female	0	0	0	1	0	0	0	1	1	0	0	0	0	0.8	0.38			20	2	1		1	7	2	9		4
Peri-urban	81	0	1	0	0	1	Female	Female	0	0	0	1	0	0	0	1	1	0	0	0	0	0.8	0			20	2	1		1	7	2	9		4
Peri-urban	81	0	1	0	0	1	V	V	0	0	0	1	0	0	0	1	1	0	0	0	0	0.8	0			20	2	1		1	7	2	9		4
Peri-urban	81	0	1	0	0	1	Female	Female	0	0	0	0	0	0	0	0	0	0	0	0	0	0.8	0			20	2	1		1	7	2	9		4
Peri-urban	86	1	0	0	0	1	V	V	0	0	0	0	0	0	0	0	0	1						20	3	20	2	11	4	4	12	1	13	2	4
Urban	103	0	1	0	0	1	Female	Female	0	1	0	0	0	0	0	1	1	0								20	2				2	0	2		1
Urban	103	0	1	0	0	1	Female	Female	0	0	0	0	0	1	0	1	1	0								20	2				2	0	2		1
Urban	103	0	1	0	0	1	Male	Male	0	0	0	0	0	0	0	0	0	0								20	2				2	0	2		1
Urban	103	0	1	0	0	1	Male	Male	0	0	0	0	0	0	0	0	0	0								20	2				2	0	2		1
Urban	103	0	1	0	0	1	Male	Male	0	0	0	0	0	0	0	0	0	0								20	2				2	0	2		1
Rural	17	0	1	0	0	1	Female	Female	0	0	0	1	1	0	0	2	1	0	0	0	0	0.6	0			24	2	10		4	8	1	9		4
Rural	17	0	1	0	0	1	Female	Female	0	0	0	1	1	0	0	2	1	0	0	0	0	0.6	0			24	2	10		4	8	1	9		4
Rural	17	0	1	0	0	1	Male	Male	0	0	0	0	1	1	0	2	1	0	0	0	0	0.6	0			24	2	10		4	8	1	9		4
Rural	17	0	1	0	0	1	Male	Male	0	0	0	0	1	0	0	1	1	0	0	0	0	0.6	0			24	2	10		4	8	1	9		4
Rural	17	0	1	0	0	1	Male	Male	0	0	0	1	1	0	0	2	1	0	0	0	0	0.6	0			24	2	10		4	8	1	9		4
Peri-urban	74	0	1	0	0	1	Male	Male	0	0	0	1	0	0	0	1	1	0	0	0.2	0	1	0.2			24	2	11		4	2	0	2		1
Peri-urban	74	0	1	0	0	1	Male	Male	0	0	0	1	0	0	0	1	1	0	0	0.2	0	1	0.2			24	2	11		4	2	0	2		1
Peri-urban	74	0	1	0	0	1	Male	Male	0	0	0	1	0	0	0	1	1	0	0	0.2	0	1	0.2			24	2	11		4	2	0	2		1
Peri-urban	74	0	1	0	0	1	Female	Female	0	0	0	1	0	0	0	1	1	0	0	0.2	0	1	0.2			24	2	11		4	2	0	2		1
Rural	33	0	0	1	0	0	V	V	0	1	0	1	0	0	0	2	1	0
Rural	33	0	0	1	0	0	V	V	0	0	0	1	0	0	0	1	1	0
Rural	33	0	0	1	0	0	Female	Female	0	0	0	1	0	0	0	1	1	0
Rural	33	0	0	1	0	0	Male	Male	0	0	0	1	0	0	0	1	1	0
Rural	33	0	0	1	0	0	Female	Female	0	0	0	1	0	0	0	1	1	0
Peri-urban	74	0	1	0	0	1	V	V	0	1	0	1	0	0	0	2	1	0	0	0.2	0	1	0.2			24	2	11		4	2	0	2		1
Peri-urban	75	0	1	0	0	1	Male	Male	0	0	0	1	0	0	0	1	1	0	0	0.4	0	0.8	0.4			28	3				8		8		3
Peri-urban	75	0	1	0	0	1	Male	Male	0	0	0	1	0	0	0	1	1	0	0	0.4	0	0.8	0.4			28	3				8		8		3
Peri-urban	75	0	1	0	0	1	Female	Female	0	0	0	1	0	0	0	1	1	0	0	0.4	0	0.8	0.4			28	3				8		8		3
Peri-urban	75	0	1	0	0	1	V	V	0	1	0	0	0	0	0	1	1	0	0	0.4	0	0.8	0.4			28	3				8		8		3
Rural	35	0	0	1	0	0	V	V	0	1	0	1	0	0	0	2	1	0
Rural	35	0	0	1	0	0	V	V	0	1	0	1	0	0	0	2	1	0
Rural	35	0	0	1	0	0	Female	Female	0	0	0	1	0	0	0	1	1	0
Rural	35	0	0	1	0	0	Male	Male	0	0	0	1	0	0	0	1	1	0
Peri-urban	75	0	1	0	0	1	V	V	0	1	0	1	0	0	0	2	1	0	0	0.4	0	0.8	0.4			28	3				8		8		3
Peri-urban	85	1	0	0	1	1	V	V	1	0	0	0	0	0	0	1	1	0	1	0.38	0	0	0.38	32	3	32	3	2	2	1	10	1	11	2	4
Peri-urban	85	1	0	0	1	1	V	V	1	1	0	0	0	0	0	2	1	1	1	0.38	0	0	0.38	32	3	32	3	2	2	1	10	1	11	2	4
Peri-urban	85	1	0	0	1	1	V	V	1	0	0	0	0	0	0	1	1	0	1	0.38	0	0	0.38	32	3	32	3	2	2	1	10	1	11	2	4
Peri-urban	85	1	0	0	1	1	V	V	1	0	0	0	0	0	0	1	1	1	1	0.38	0	0	0.38	32	3	32	3	2	2	1	10	1	11	2	4
Peri-urban	85	1	0	0	1	1	V	V	1	1	0	0	0	0	0	2	1	1	1	0.38	0	0	0.38	32	3	32	3	2	2	1	10	1	11	2	4
Rural	37	0	0	1	0	0	Female	Female	0	0	0	1	0	0	0	1	1	0
Rural	37	0	0	1	0	0	Female	Female	0	0	0	1	0	0	0	1	1	0
Rural	37	0	0	1	0	0	Female	Female	0	0	0	1	0	0	0	1	1	0
Rural	37	0	0	1	0	0	Male	Male	0	0	1	1	0	0	0	2	1	0
Rural	37	0	0	1	0	0	Male	Male	0	0	0	1	0	0	0	1	1	0
Peri-urban	85	1	0	0	1	1	IV	III-IV	1	1	0	0	0	0	0	2	1	1	1	0.38	0	0	0.38	32	3	32	3	2	2	1	10	1	11	2	4
Peri-urban	85	1	0	0	1	1	IV	III-IV	1	0	0	0	0	0	0	1	1	1	1	0.38	0	0	0.38	32	3	32	3	2	2	1	10	1	11	2	4
Peri-urban	85	1	0	0	1	1	III	III-IV	1	0	0	0	0	0	0	1	1	0	1	0.38	0	0	0.38	32	3	32	3	2	2	1	10	1	11	2	4
Urban	92	0	1	0	0	1	V	V	0	1	0	0	0	0	0	1	1	0								32	3				2	0	2		1
Urban	92	0	1	0	0	1	V	V	0	1	0	0	0	0	0	1	1	0								32	3				2	0	2		1
Urban	92	0	1	0	0	1	V	V	0	1	0	0	0	0	0	1	1	0								32	3				2	0	2		1
Urban	92	0	1	0	0	1	V	V	0	1	0	0	0	0	0	1	1	0								32	3				2	0	2		1
Urban	92	0	1	0	0	1	V	V	0	1	0	0	0	0	0	1	1	0								32	3				2	0	2		1
Urban	92	0	1	0	0	1	Female	Female	0	0	0	0	0	0	0	0	0	0								32	3				2	0	2		1
Urban	92	0	1	0	0	1	Female	Female	0	1	0	0	0	0	0	1	1	0								32	3				2	0	2		1
Urban	92	0	1	0	0	1	Female	Female	0	1	0	0	0	1	0	2	1	0								32	3				2	0	2		1
Rural	30	0	1	0	0	1	V	V	0	0	0	1	0	0	0	1	1	0	0	0.2	0	1	0.2			32	2	3		2	3	1	4		2
Rural	30	0	1	0	0	1	IV	III-IV	0	1	0	1	0	0	0	2	1	0	0	0.2	0	1	0.2			32	2	3		2	3	1	4		2
Rural	30	0	1	0	0	1	IV	III-IV	0	0	0	1	0	0	0	1	1	0	0	0.2	0	1	0.2			32	2	3		2	3	1	4		2
Rural	30	0	1	0	0	1	Female	Female	0	0	0	1	0	0	0	1	1	0	0	0.2	0	1	0.2			32	2	3		2	3	1	4		2
Rural	30	0	1	0	0	1	Female	Female	0	0	0	1	0	0	0	1	1	0	0	0.2	0	1	0.2			32	2	3		2	3	1	4		2
Rural	12	1	0	0	0	1	V	V	0	0	0	0	0	0	0	0	0	0						36	3	36	3	6	4	3	3	1	4	1	2
Rural	12	1	0	0	0	1	IV	III-IV	0	0	0	0	0	0	0	0	0	0						36	3	36	3	6	4	3	3	1	4	1	2
Rural	12	1	0	0	1	1	Male	Male	1	0	0	0	0	0	0	1	1	0	1	0	0	0	0	36	3	36	3	6	4	3	3	1	4	1	2
Rural	12	1	0	0	1	1	V	V	1	0	0	0	0	0	0	1	1	0	1	0	0	0	0	36	3	36	3	6	4	3	3	1	4	1	2
Rural	12	1	0	0	1	1	V	V	1	0	0	0	1	0	0	2	1	0	1	0	0	0	0	36	3	36	3	6	4	3	3	1	4	1	2
Rural	12	1	0	0	1	1	IV	III-IV	1	0	0	0	0	0	0	1	1	0	1	0	0	0	0	36	3	36	3	6	4	3	3	1	4	1	2
Rural	12	1	0	0	1	1	III	III-IV	1	0	0	0	0	0	0	1	1	0	1	0	0	0	0	36	3	36	3	6	4	3	3	1	4	1	2
Rural	12	1	0	0	1	1	Female	Female	1	0	0	0	0	0	0	1	1	0	1	0	0	0	0	36	3	36	3	6	4	3	3	1	4	1	2
Urban	106	0	1	0	0	1	III	III-IV	0	0	0	0	0	1	0	1	1	0								36	3				1	1	2		1
Urban	106	0	1	0	0	1	IV	III-IV	0	0	0	0	0	1	0	1	1	0								36	3				1	1	2		1
Urban	106	0	1	0	0	1	IV	III-IV	0	0	0	0	0	0	0	0	0	0								36	3				1	1	2		1
Urban	106	0	1	0	0	1	V	V	0	0	0	0	0	1	0	1	1	0								36	3				1	1	2		1
Urban	106	0	1	0	0	1	Male	Male	0	1	0	0	0	1	0	2	1	0								36	3				1	1	2		1
Urban	106	0	1	0	0	1	Male	Male	0	0	0	0	0	1	0	1	1	0								36	3				1	1	2		1
Urban	106	0	1	0	0	1	Male	Male	0	0	0	0	0	0	0	0	0	0								36	3				1	1	2		1
Rural	44	0	0	1	0	0	V	V	0	0	0	1	0	0	0	1	1	0
Rural	44	0	0	1	0	0	Female	Female	0	0	0	1	0	0	0	1	1	0
Rural	44	0	0	1	0	0	Female	Female	0	0	0	0	0	0	0	0	0	0
Rural	44	0	0	1	0	0	Female	Female	0	1	0	1	0	0	0	2	1	0
Rural	44	0	0	1	0	0	Female	Female	0	1	0	1	0	0	0	2	1	0
Urban	106	0	1	0	0	1	Male	Male	0	0	0	0	0	0	0	0	0	0								36	3				1	1	2		1
Urban	106	0	1	0	0	1	Male	Male	0	0	0	0	1	0	0	1	1	0								36	3				1	1	2		1
Rural	8	0	1	0	0	1	Female	Female	0	0	0	1	0	0	0	1	1	0	0	0.2	0	0.2	0.2			40	3	12		4	5	0	5		2
Rural	8	0	1	0	0	1	V	V	0	1	0	0	0	0	0	1	1	0	0	0.2	0	0.2	0.2			40	3	12		4	5	0	5		2
Rural	45	1	0	0	1	1	Female	Female	1	0	0	0	0	0	0	1	1	0	1	0	0	0	0	40	3	40	4	4	3	3	3	0	3	1	1
Rural	45	1	0	0	1	1	Female	Female	1	0	0	0	0	0	0	1	1	0	1	0	0	0	0	40	3	40	4	4	3	3	3	0	3	1	1
Rural	45	1	0	0	1	1	Female	Female	1	0	0	0	0	0	0	1	1	0	1	0	0	0	0	40	3	40	4	4	3	3	3	0	3	1	1
Rural	45	1	0	0	1	1	Female	Female	1	0	0	0	0	0	0	1	1	0	1	0	0	0	0	40	3	40	4	4	3	3	3	0	3	1	1
Rural	45	1	0	0	1	1	Female	Female	1	0	0	0	0	0	0	1	1	0	1	0	0	0	0	40	3	40	4	4	3	3	3	0	3	1	1
Rural	8	0	1	0	0	1	V	V	0	0	0	0	0	0	0	0	0	0	0	0.2	0	0.2	0.2			40	3	12		4	5	0	5		2
Rural	8	0	1	0	0	1	V	V	0	0	0	0	0	0	0	0	0	0	0	0.2	0	0.2	0.2			40	3	12		4	5	0	5		2
Rural	8	0	1	0	0	1	V	V	0	0	0	0	0	0	0	0	0	0	0	0.2	0	0.2	0.2			40	3	12		4	5	0	5		2
Peri-urban	72	0	1	0	0	1	Male	Male	0	1	0	0	0	0	0	1	1	0	0	0.2	0	0.4	0.2			40	3	5		3
Peri-urban	72	0	1	0	0	1	Female	Female	0	0	0	1	0	1	0	2	1	0	0	0.2	0	0.4	0.2			40	3	5		3
Rural	45	1	0	0	1	1	Female	Female	1	0	0	0	0	0	0	1	1	0	1	0	0	0	0	40	3	40	4	4	3	3	3	0	3	1	1
Rural	45	1	0	0	1	1	Female	Female	1	0	0	0	0	0	0	1	1	0	1	0	0	0	0	40	3	40	4	4	3	3	3	0	3	1	1
Rural	45	1	0	0	1	1	Female	Female	1	0	0	0	0	0	0	1	1	0	1	0	0	0	0	40	3	40	4	4	3	3	3	0	3	1	1
Rural	45	1	0	0	1	1	Male	Male	1	0	0	0	0	0	0	1	1	0	1	0	0	0	0	40	3	40	4	4	3	3	3	0	3	1	1
Rural	45	1	0	0	1	1	Male	Male	1	0	0	0	0	0	0	1	1	0	1	0	0	0	0	40	3	40	4	4	3	3	3	0	3	1	1
Peri-urban	72	0	1	0	0	1	Female	Female	0	0	0	0	0	1	0	1	1	0	0	0.2	0	0.4	0.2			40	3	5		3
Peri-urban	72	0	1	0	0	1	Female	Female	0	0	0	0	0	0	0	0	0	0	0	0.2	0	0.4	0.2			40	3	5		3
Peri-urban	72	0	1	0	0	1	Female	Female	0	0	0	1	0	0	0	1	1	0	0	0.2	0	0.4	0.2			40	3	5		3
Urban	100	1	0	0	1	1	IV	III-IV	1	0	0	0	0	0	0	1	1	0	1	0	0.13	0	0.13	40	3	40	3	5	3	3	3	0	3	1	1
Urban	100	1	0	0	1	1	IV	III-IV	1	0	0	0	0	0	0	1	1	0	1	0	0.13	0	0.13	40	3	40	3	5	3	3	3	0	3	1	1
Peri-urban	67	0	1	0	0	1	Male	Male	0	1	0	0	0	0	0	1	1	0	0	1	0	0	1			40	2				3	0	3		1
Peri-urban	67	0	1	0	0	1	Male	Male	0	1	0	0	0	0	0	1	1	0	0	0.75	0	0.25	0.75			40	2				3	0	3		1
Peri-urban	67	0	1	0	0	1	Female	Female	0	0	0	1	0	0	0	1	1	0	0	0.75	0	0.25	0.75			40	2				3	0	3		1
Peri-urban	67	0	1	0	0	1	V	V	0	1	0	0	0	0	0	1	1	0	0	0.75	0	0.25	0.75			40	2				3	0	3		1
Peri-urban	67	0	1	0	0	1	IV	III-IV	0	1	0	0	0	0	0	1	1	0	0	0.75	0	0.25	0.75			40	2				3	0	3		1
Urban	100	1	0	0	0	1	V	V	0	0	0	0	0	0	0	0	0	0						40	3	40	3	5	3	3	3	0	3	1	1
Urban	100	1	0	0	1	1	Female	Female	1	0	0	0	0	0	0	1	1	0	1	0	0.13	0	0.13	40	3	40	3	5	3	3	3	0	3	1	1
Urban	100	1	0	0	0	1	Female	Female	0	0	0	0	0	0	0	0	0	0						40	3	40	3	5	3	3	3	0	3	1	1
Urban	100	1	0	0	1	1	Female	Female	1	0	0	0	0	0	0	1	1	0	1	0	0.13	0	0.13	40	3	40	3	5	3	3	3	0	3	1	1
Urban	100	1	0	0	1	1	Male	Male	1	0	0	0	0	0	0	1	1	0	1	0	0.13	0	0.13	40	3	40	3	5	3	3	3	0	3	1	1
Urban	100	1	0	0	1	1	Male	Male	1	0	0	0	0	0	0	1	1	0	1	0	0.13	0	0.13	40	3	40	3	5	3	3	3	0	3	1	1
Urban	100	1	0	0	1	1	Male	Male	1	0	0	0	0	0	0	1	1	0	1	0	0.13	0	0.13	40	3	40	3	5	3	3	3	0	3	1	1
Urban	100	1	0	0	1	1	Male	Male	1	0	1	0	0	0	0	2	1	0	1	0	0.13	0	0.13	40	3	40	3	5	3	3	3	0	3	1	1
Rural	19	0	1	0	0	1	Female	Female	0	1	0	1	0	0	0	2	1	0	0	0.6	0	1	0.6			44	3	4		3	2	2	4		2
Rural	19	0	1	0	0	1	V	V	0	1	0	1	0	0	0	2	1	0	0	0.6	0	1	0.6			44	3	4		3	2	2	4		2
Rural	19	0	1	0	0	1	Male	Male	0	0	0	1	0	0	0	1	1	0	0	0.6	0	1	0.6			44	3	4		3	2	2	4		2
Rural	19	0	1	0	0	1	Female	Female	0	0	0	1	0	0	0	1	1	0	0	0.6	0	1	0.6			44	3	4		3	2	2	4		2
Rural	19	0	1	0	0	1	Female	Female	0	1	0	1	0	0	0	2	1	0	0	0.6	0	1	0.6			44	3	4		3	2	2	4		2
Rural	38	0	1	0	0	1	Male	Male	0	1	0	0	0	0	0	1	1	0	0	0.4	0	0.4	0.4			44	3	7		4	7	1	8		3
Rural	38	0	1	0	0	1	V	V	0	0	0	1	0	0	0	1	1	1	0	0.4	0	0.4	0.4			44	3	7		4	7	1	8		3
Rural	52	0	0	1	0	0	III	III-IV	0	0	0	1	0	0	0	1	1	0
Rural	52	0	0	1	0	0	Female	Female	0	0	0	1	0	0	0	1	1	0
Rural	38	0	1	0	0	1	IV	III-IV	0	0	0	1	0	0	0	1	1	1	0	0.4	0	0.4	0.4			44	3	7		4	7	1	8		3
Rural	38	0	1	0	0	1	V	V	0	1	0	0	0	0	0	1	1	1	0	0.4	0	0.4	0.4			44	3	7		4	7	1	8		3
Rural	54	0	0	1	0	0	III	III-IV	0	0	0	1	0	0	0	1	1	0
Rural	54	0	0	1	0	0	III	III-IV	0	0	0	1	0	0	0	1	1	0
Rural	54	0	0	1	0	0	III	III-IV	0	0	0	1	0	0	0	1	1	0
Rural	54	0	0	1	0	0	III	III-IV	0	0	0	1	0	0	0	1	1	0
Rural	54	0	0	1	0	0	IV	III-IV	0	0	0	0	0	0	0	0	0	0
Rural	38	0	1	0	0	1	V	V	0	0	0	0	0	0	0	0	0	0	0	0.4	0	0.4	0.4			44	3	7		4	7	1	8		3
Rural	1	1	0	0	1	1	IV	III-IV	0	1	0	0	0	0	0	1	1	0	0.1	1	0	0	1	48	4	48	4	1	1	1	5	2	7	2	3
Rural	1	1	0	0	1	1	V	V	0	1	0	0	0	0	0	1	1	0	0.1	1	0	0	1	48	4	48	4	1	1	1	5	2	7	2	3
Rural	1	1	0	0	1	1	V	V	0	1	0	0	0	0	0	1	1	0	0.1	1	0	0	1	48	4	48	4	1	1	1	5	2	7	2	3
Rural	58	0	0	1	0	0	III	III-IV	0	0	0	0	0	0	0	0	0	0
Rural	58	0	0	1	0	0	III	III-IV	0	0	0	0	0	0	0	0	0	0
Rural	58	0	0	1	0	0	IV	III-IV	0	0	0	1	0	0	0	1	1	0
Rural	58	0	0	1	0	0	V	V	0	0	0	1	0	0	0	1	1	0
Rural	58	0	0	1	0	0	V	V	0	0	0	1	0	0	0	1	1	0
Rural	1	1	0	0	1	1	Female	Female	0	1	0	0	0	0	0	1	1	0	0.1	1	0	0	1	48	4	48	4	1	1	1	5	2	7	2	3
Rural	1	1	0	0	1	1	Female	Female	0	1	0	0	0	0	0	1	1	0	0.1	1	0	0	1	48	4	48	4	1	1	1	5	2	7	2	3
Rural	1	1	0	0	1	1	Female	Female	0	1	0	0	0	0	0	1	1	0	0.1	1	0	0	1	48	4	48	4	1	1	1	5	2	7	2	3
Rural	1	1	0	0	1	1	Female	Female	1	1	0	0	0	0	0	2	1	0	0.1	1	0	0	1	48	4	48	4	1	1	1	5	2	7	2	3
Rural	1	1	0	0	1	1	Male	Male	0	1	0	0	0	0	0	1	1	0	0.1	1	0	0	1	48	4	48	4	1	1	1	5	2	7	2	3
Rural	1	1	0	0	1	1	Male	Male	0	1	0	0	0	0	0	1	1	0	0.1	1	0	0	1	48	4	48	4	1	1	1	5	2	7	2	3
Rural	1	1	0	0	1	1	Male	Male	0	1	0	0	0	0	0	1	1	0	0.1	1	0	0	1	48	4	48	4	1	1	1	5	2	7	2	3
Rural	49	0	1	0	0	1	IV	III-IV	0	0	0	1	0	0	0	1	1	1	0	0	0	0.6	0			48	3	1		1	5	1	6		3
Rural	49	0	1	0	0	1	IV	III-IV	0	0	0	0	0	0	0	0	0	0	0	0	0	0.6	0			48	3	1		1	5	1	6		3
Peri-urban	60	0	0	1	0	0	IV	III-IV	0	1	0	1	0	0	0	2	1	0
Peri-urban	60	0	0	1	0	0	Male	Male	0	0	0	1	0	0	0	1	1	0
Peri-urban	60	0	0	1	0	0	Male	Male	0	0	0	1	0	0	0	1	1	0
Peri-urban	60	0	0	1	0	0	Female	Female	0	0	0	1	0	0	0	1	1	0
Peri-urban	60	0	0	1	0	0	Female	Female	0	0	0	1	0	0	0	1	1	0
Peri-urban	61	0	0	1	0	0	V	V	0	0	0	1	0	0	0	1	1	0
Peri-urban	61	0	0	1	0	0	V	V	0	1	0	1	0	0	0	2	1	0
Peri-urban	61	0	0	1	0	0	IV	III-IV	0	1	0	1	0	0	0	2	1	0
Peri-urban	61	0	0	1	0	0	IV	III-IV	0	1	0	1	0	1	0	3	1	0
Peri-urban	61	0	0	1	0	0	IV	III-IV	0	1	0	1	0	0	0	2	1	0
Peri-urban	62	0	0	1	0	0	V	V	0	0	0	1	0	0	0	1	1	0
Peri-urban	62	0	0	1	0	0	V	V	0	0	0	1	0	0	0	1	1	0
Peri-urban	62	0	0	1	0	0	V	V	0	0	0	0	0	0	0	0	0	0
Peri-urban	62	0	0	1	0	0	V	V	0	0	0	1	0	0	0	1	1	0
Peri-urban	62	0	0	1	0	0	V	V	0	0	0	0	0	1	0	1	1	0
Rural	49	0	1	0	0	1	IV	III-IV	0	0	0	1	0	0	0	1	1	0	0	0	0	0.6	0			48	3	1		1	5	1	6		3
Rural	49	0	1	0	0	1	IV	III-IV	0	0	0	0	0	0	0	0	0	0	0	0	0	0.6	0			48	3	1		1	5	1	6		3
Rural	49	0	1	0	0	1	V	V	0	0	0	1	0	0	0	1	1	0	0	0	0	0.6	0			48	3	1		1	5	1	6		3
Peri-urban	75	0	1	0	0	1	Male	Male	0	0	0	0	0	0	0	0	0	0	0	0.2	0	0.6	0.2			48	3				8		8		3
Peri-urban	75	0	1	0	0	1	Male	Male	0	1	0	0	0	0	0	1	1	0	0	0.2	0	0.6	0.2			48	3				8		8		3
Peri-urban	75	0	1	0	0	1	Female	Female	0	0	0	1	0	0	0	1	1	0	0	0.2	0	0.6	0.2			48	3				8		8		3
Peri-urban	75	0	1	0	0	1	V	V	0	0	0	1	0	0	0	1	1	0	0	0.2	0	0.6	0.2			48	3				8		8		3
Peri-urban	66	0	0	1	0	0	Male	Male	0	0	0	1	0	0	0	1	1	0
Peri-urban	66	0	0	1	0	0	Female	Female	0	0	0	1	0	0	0	1	1	0
Peri-urban	66	0	0	1	0	0	V	V	0	0	0	0	0	0	0	0	0	0
Peri-urban	75	0	1	0	0	1	V	V	0	0	0	1	0	0	0	1	1	0	0	0.2	0	0.6	0.2			48	3				8		8		3
Peri-urban	70	1	0	0	1	1	Female	Female	0	0	1	0	0	0	0	1	1	0	0.9	0	0.1	0.1	0.1	52	4	52	3	3	2	2	18	10	28	2	4
Peri-urban	70	1	0	0	1	1	V	V	1	0	0	0	0	0	0	1	1	0	0.9	0	0.1	0.1	0.1	52	4	52	3	3	2	2	18	10	28	2	4
Peri-urban	70	1	0	0	1	1	V	V	1	0	0	0	0	0	0	1	1	0	0.9	0	0.1	0.1	0.1	52	4	52	3	3	2	2	18	10	28	2	4
Peri-urban	70	1	0	0	1	1	V	V	1	0	0	0	0	0	0	1	1	0	0.9	0	0.1	0.1	0.1	52	4	52	3	3	2	2	18	10	28	2	4
Peri-urban	68	0	0	1	0	0	Female	Female	0	0	0	1	0	0	0	1	1	0
Peri-urban	68	0	0	1	0	0	IV	III-IV	0	0	0	1	0	0	0	1	1	0
Peri-urban	68	0	0	1	0	0	IV	III-IV	0	0	0	1	0	0	0	1	1	0
Peri-urban	68	0	0	1	0	0	IV	III-IV	0	0	0	1	0	0	0	1	1	0
Peri-urban	68	0	0	1	0	0	III	III-IV	0	0	0	1	0	0	0	1	1	0
Peri-urban	70	1	0	0	1	1	IV	III-IV	1	0	0	0	0	0	0	1	1	0	0.9	0	0.1	0.1	0.1	52	4	52	3	3	2	2	18	10	28	2	4
Peri-urban	71	0	0	1	0	0	Female	Female	0	0	0	1	0	0	0	1	1	0
Peri-urban	70	1	0	0	1	1	IV	III-IV	1	0	0	0	0	0	0	1	1	0	0.9	0	0.1	0.1	0.1	52	4	52	3	3	2	2	18	10	28	2	4
Peri-urban	70	1	0	0	1	1	IV	III-IV	1	0	0	0	0	0	0	1	1	0	0.9	0	0.1	0.1	0.1	52	4	52	3	3	2	2	18	10	28	2	4
Peri-urban	70	1	0	0	1	1	IV	III-IV	1	0	0	1	0	0	0	2	1	0	0.9	0	0.1	0.1	0.1	52	4	52	3	3	2	2	18	10	28	2	4
Peri-urban	70	1	0	0	1	1	III	III-IV	1	0	0	0	0	0	0	1	1	0	0.9	0	0.1	0.1	0.1	52	4	52	3	3	2	2	18	10	28	2	4
Peri-urban	70	1	0	0	1	1	III	III-IV	1	0	0	0	0	0	0	1	1	0	0.9	0	0.1	0.1	0.1	52	4	52	3	3	2	2	18	10	28	2	4
Rural	40	0	1	0	0	1	Male	Male	0	0	0	1	0	0	0	1	1	0	0	0	0	1	0			52	3	7		4	5	1	6		3
Rural	40	0	1	0	0	1	Male	Male	0	0	0	1	0	0	0	1	1	0	0	0	0	1	0			52	3	7		4	5	1	6		3
Rural	40	0	1	0	0	1	Male	Male	0	0	0	1	0	0	0	1	1	0	0	0	0	1	0			52	3	7		4	5	1	6		3
Rural	40	0	1	0	0	1	Male	Male	0	0	0	1	0	0	0	1	1	0	0	0	0	1	0			52	3	7		4	5	1	6		3
Rural	40	0	1	0	0	1	Male	Male	0	0	0	1	0	0	0	1	1	0	0	0	0	1	0			52	3	7		4	5	1	6		3
Peri-urban	71	0	0	1	0	0	IV	III-IV	0	0	0	1	0	0	0	1	1	0
Peri-urban	71	0	0	1	0	0	IV	III-IV	0	0	0	1	0	0	0	1	1	0
Peri-urban	71	0	0	1	0	0	IV	III-IV	0	0	0	1	0	0	0	1	1	0
Rural	59	0	1	0	0	1	Female	Female	0	0	0	0	1	0	0	1	1	0	0	0	0	0	0			52	3				7	1	8		3
Rural	59	0	1	0	0	1	Female	Female	0	0	0	0	1	0	0	1	1	0	0	0	0	0	0			52	3				7	1	8		3
Rural	59	0	1	0	0	1	V	V	0	0	0	0	1	1	0	2	1	0	0	0	0	0	0			52	3				7	1	8		3
Rural	59	0	1	0	0	1	V	V	0	0	0	0	1	1	0	2	1	0	0	0	0	0	0			52	3				7	1	8		3
Rural	59	0	1	0	0	1	V	V	0	0	0	0	1	0	0	1	1	0	0	0	0	0	0			52	3				7	1	8		3
Peri-urban	73	0	0	1	0	0	V	V	0	1	0	1	0	0	0	2	1	0
Peri-urban	73	0	0	1	0	0	V	V	0	0	0	1	0	0	0	1	1	0
Peri-urban	73	0	0	1	0	0	IV	III-IV	0	1	0	1	0	0	0	2	1	0
Peri-urban	73	0	0	1	0	0	IV	III-IV	0	1	0	1	0	0	0	2	1	0
Peri-urban	73	0	0	1	0	0	III	III-IV	0	0	0	1	0	0	0	1	1	0
Urban	95	0	1	0	0	1	IV	III-IV	0	0	0	1	0	0	0	1	1	0								52	3				3	3	6		3
Urban	95	0	1	0	0	1	IV	III-IV	0	0	0	1	0	0	0	1	1	0								52	3				3	3	6		3
Urban	95	0	1	0	0	1	IV	III-IV	0	0	0	0	0	0	0	0	0	0								52	3				3	3	6		3
Urban	95	0	1	0	0	1	V	V	0	0	0	1	0	0	0	1	1	0								52	3				3	3	6		3
Urban	95	0	1	0	0	1	V	V	0	0	0	1	0	0	0	1	1	0								52	3				3	3	6		3
Urban	95	0	1	0	0	1	V	V	0	0	0	1	0	0	0	1	1	0								52	3				3	3	6		3
Urban	95	0	1	0	0	1	V	V	0	0	0	1	0	0	0	1	1	0								52	3				3	3	6		3
Urban	95	0	1	0	0	1	V	V	0	0	0	1	0	0	0	1	1	0								52	3				3	3	6		3
Urban	95	0	1	0	0	1	V	V	0	0	0	1	0	0	0	1	1	0								52	3				3	3	6		3
Urban	95	0	1	0	0	1	V	V	0	0	0	1	0	0	0	1	1	0								52	3				3	3	6		3
Urban	95	0	1	0	0	1	Female	Female	0	0	0	1	0	0	0	1	1	0								52	3				3	3	6		3
Urban	95	0	1	0	0	1	Female	Female	0	0	0	1	0	0	0	1	1	0								52	3				3	3	6		3
Urban	95	0	1	0	0	1	Male	Male	0	0	0	0	0	0	0	0	0	0								52	3				3	3	6		3
Rural	22	1	0	0	0	1	V	V	0	0	0	0	0	0	0	0	0	0						60	4	60	4	1	2	1	2		2	1	1
Rural	22	1	0	0	1	1	V	V	1	0	0	0	0	0	0	1	1	0	0.25	0.5	0	0.5	0.5	60	4	60	4	1	1	1	2		2	1	1
Rural	22	1	0	0	1	1	V	V	1	0	0	0	0	0	0	1	1	0	0.25	0.5	0	0.5	0.5	60	4	60	4	1	1	1	2		2	1	1
Rural	22	1	0	0	1	1	V	V	0	0	0	1	0	0	0	1	1	0	0.25	0.5	0	0.5	0.5	60	4	60	4	1	1	1	2		2	1	1
Rural	22	1	0	0	1	1	V	V	0	0	0	1	0	0	0	1	1	0	0.25	0.5	0	0.5	0.5	60	4	60	4	1	1	1	2		2	1	1
Rural	22	1	0	0	1	1	V	V	0	1	0	1	0	0	0	2	1	0	0.25	0.5	0	0.5	0.5	60	4	60	4	1	1	1	2		2	1	1
Rural	22	1	0	0	1	1	V	V	0	1	0	0	0	0	0	1	1	0	0.25	0.5	0	0.5	0.5	60	4	60	4	1	1	1	2		2	1	1
Rural	22	1	0	0	1	1	IV	III-IV	0	1	0	0	0	0	0	1	1	0	0.25	0.5	0	0.5	0.5	60	4	60	4	1	1	1	2		2	1	1
Rural	22	1	0	0	1	1	IV	III-IV	0	1	0	1	0	0	0	2	1	0	0.25	0.5	0	0.5	0.5	60	4	60	4	1	1	1	2		2	1	1
Urban	91	0	1	0	0	1	IV	III-IV	0	0	0	0	0	0	0	0	0	0								60	4				4	0	4		2
Urban	91	0	1	0	0	1	IV	III-IV	0	0	0	0	0	0	0	0	0	0								60	4				4	0	4		2
Urban	91	0	1	0	0	1	IV	III-IV	0	0	0	1	0	0	0	1	1	0								60	4				5	0	5		2
Urban	91	0	1	0	0	1	IV	III-IV	0	0	0	0	0	0	0	0	0	0								60	4				4	0	4		2
Peri-urban	78	0	0	1	0	0	Female	Female	0	0	0	1	0	0	0	1	1	0
Peri-urban	78	0	0	1	0	0	Female	Female	0	1	0	1	0	0	0	2	1	0
Peri-urban	78	0	0	1	0	0	V	V	0	1	0	1	0	0	0	2	1	0
Peri-urban	78	0	0	1	0	0	IV	III-IV	0	1	0	1	0	0	0	2	1	0
Peri-urban	78	0	0	1	0	0	III	III-IV	0	0	0	1	0	0	0	1	1	0
Urban	91	0	1	0	0	1	V	V	0	0	0	1	0	0	0	1	1	0								60	4				4	0	4		2
Urban	91	0	1	0	0	1	V	V	0	0	0	1	0	0	0	1	1	0								60	4				4	0	4		2
Urban	91	0	1	0	0	1	V	V	0	0	0	1	0	0	0	1	1	0								60	4				4	0	4		2
Urban	91	0	1	0	0	1	V	V	0	0	0	1	0	0	0	1	1	0								60	4				4	0	4		2
Urban	91	0	1	0	0	1	V	V	0	0	0	1	0	0	0	1	1	0								60	4				4	0	4		2
Urban	91	0	1	0	0	1	V	V	0	0	0	1	0	0	0	1	1	0								60	4				4	0	4		2
Urban	91	0	1	0	0	1	V	V	0	0	0	1	0	0	0	1	1	0								60	4				4	0	4		2
Urban	91	0	1	0	0	1	V	V	0	0	0	1	0	0	0	1	1	0								60	4				4	0	4		2
Urban	91	0	1	0	0	1	V	V	0	0	0	1	0	0	0	1	1	0								60	4				4	0	4		2
Urban	91	0	1	0	0	1	V	V	0	0	0	1	0	0	0	1	1	0								60	4				4	0	4		2
Urban	91	0	1	0	0	1	Male	Male	0	1	0	1	0	0	0	2	1	0								60	4				4	0	4		2
Rural	42	0	1	0	0	1	Male	Male	0	0	1	0	0	0	0	1	1	0	0	0.2	0.2	0.6	0.4			64	4	5		3	3	2	5		2
Rural	42	0	1	0	0	1	Female	Female	0	1	0	0	0	0	0	1	1	0	0	0.2	0.2	0.6	0.4			64	4	5		3	3	2	5		2
Rural	42	0	1	0	0	1	Female	Female	0	0	0	1	0	0	0	1	1	0	0	0.2	0.2	0.6	0.4			64	4	5		3	3	2	5		2
Rural	42	0	1	0	0	1	Female	Female	0	0	0	1	0	0	0	1	1	0	0	0.2	0.2	0.6	0.4			64	4	5		3	3	2	5		2
Rural	42	0	1	0	0	1	V	V	0	0	0	1	0	0	0	1	1	0	0	0.2	0.2	0.6	0.4			64	4	5		3	3	2	5		2
Rural	26	1	0	0	0	1	III	III-IV	0	0	0	0	0	0	0	0	0	0						68	4	68	4	2	2	1	6	3	9	2	4
Rural	26	1	0	0	1	1	III	III-IV	1	0	0	0	0	0	0	1	1	0	0.83	0	0.17	0.17	0.17	68	4	68	4	2	2	1	6	3	9	2	4
Rural	26	1	0	0	1	1	III	III-IV	0	0	0	1	0	0	1	2	1	0	0.83	0	0.17	0.17	0.17	68	4	68	4	2	2	1	6	3	9	2	4
Rural	26	1	0	0	1	1	III	III-IV	1	0	0	0	0	0	0	1	1	0	0.83	0	0.17	0.17	0.17	68	4	68	4	2	2	1	6	3	9	2	4
Rural	26	1	0	0	1	1	III	III-IV	1	0	0	0	0	0	0	1	1	0	0.83	0	0.17	0.17	0.17	68	4	68	4	2	2	1	6	3	9	2	4
Peri-urban	84	0	0	1	0	0	V	V	0	0	0	1	0	0	0	1	1	0
Peri-urban	84	0	0	1	0	0	V	V	0	0	0	1	0	0	0	1	1	0
Peri-urban	84	0	0	1	0	0	V	V	0	1	0	1	0	0	0	2	1	0
Peri-urban	84	0	0	1	0	0	V	V	0	1	0	1	0	0	0	2	1	0
Peri-urban	84	0	0	1	0	0	IV	III-IV	0	1	0	1	0	0	0	2	1	0
Rural	26	1	0	0	1	1	IV	III-IV	1	0	1	0	0	0	0	2	1	1	0.83	0	0.17	0.17	0.17	68	4	68	4	2	2	1	6	3	9	2	4
Rural	26	1	0	0	1	1	IV	III-IV	1	0	0	0	0	0	0	1	1	0	0.83	0	0.17	0.17	0.17	68	4	68	4	2	2	1	6	3	9	2	4
Peri-urban	88	1	0	0	1	1	Male	Male	0	0	1	0	0	0	0	1	1	0	0	0	0.9	0	0.9	72	4	72	4	4	3	3	1		1	1	1
Peri-urban	88	1	0	0	1	1	Male	Male	0	0	1	0	0	0	0	1	1	0	0	0	0.9	0	0.9	72	4	72	4	4	3	3	1		1	1	1
Peri-urban	88	1	0	0	1	1	Male	Male	0	0	1	0	0	0	0	1	1	0	0	0	0.9	0	0.9	72	4	72	4	4	3	3	1		1	1	1
Peri-urban	88	1	0	0	1	1	Male	Male	0	0	1	0	0	0	0	1	1	0	0	0	0.9	0	0.9	72	4	72	4	4	3	3	1		1	1	1
Peri-urban	88	1	0	0	1	1	Female	Female	0	0	1	0	0	0	0	1	1	0	0	0	0.9	0	0.9	72	4	72	4	4	3	3	1		1	1	1
Peri-urban	88	1	0	0	1	1	Female	Female	0	0	1	0	0	0	0	1	1	0	0	0	0.9	0	0.9	72	4	72	4	4	3	3	1		1	1	1
Peri-urban	88	1	0	0	1	1	Female	Female	0	0	1	0	0	0	0	1	1	0	0	0	0.9	0	0.9	72	4	72	4	4	3	3	1		1	1	1
Peri-urban	88	1	0	0	1	1	V	V	0	0	1	0	0	0	0	1	1	0	0	0	0.9	0	0.9	72	4	72	4	4	3	3	1		1	1	1
Peri-urban	88	1	0	0	1	1	V	V	0	0	1	0	0	0	0	1	1	0	0	0	0.9	0	0.9	72	4	72	4	4	3	3	1		1	1	1
Rural	23	0	1	0	0	1	Male	Male	0	0	1	1	0	0	0	2	1	0	0.2	0	0.2	0.8	0.2			72	4	4		3	4	4	8		3
Rural	23	0	1	0	0	1	Male	Male	0	0	0	1	0	0	0	1	1	0	0.2	0	0.2	0.8	0.2			72	4	4		3	4	4	8		3
Rural	23	0	1	0	0	1	Male	Male	1	0	0	0	0	0	0	1	1	0	0.2	0	0.2	0.8	0.2			72	4	4		3	4	4	8		3
Rural	23	0	1	0	0	1	Male	Male	0	0	0	1	0	0	0	1	1	0	0.2	0	0.2	0.8	0.2			72	4	4		3	4	4	8		3
Rural	23	0	1	0	0	1	V	V	0	0	0	1	0	0	0	1	1	0	0.2	0	0.2	0.8	0.2			72	4	4		3	4	4	8		3
Peri-urban	88	1	0	0	0	1	IV	III-IV	0	0	0	0	0	0	0	0	0	0						72	4	72	4	4	3	3	1		1	1	1
Rural	21	1	0	0	0	1	V	V	0	0	0	0	0	0	0	0	0	0						76	4	76	4	2	2	1	2		2	1	1
Rural	21	1	0	0	0	1	V	V	0	0	0	0	0	0	0	0	0	0						76	4	76	4	2	2	1	2		2	1	1
Rural	21	1	0	0	1	1	V	V	1	1	0	0	0	0	0	2	1	0	1	0.13	0	0	0.13	76	4	76	4	2	2	1	2		2	1	1
Rural	21	1	0	0	1	1	Female	Female	1	0	0	0	0	0	0	1	1	1	1	0.13	0	0	0.13	76	4	76	4	2	2	1	2		2	1	1
Rural	21	1	0	0	1	1	Female	Female	1	0	0	0	0	0	0	1	1	0	1	0.13	0	0	0.13	76	4	76	4	2	2	1	2		2	1	1
Rural	21	1	0	0	1	1	Female	Female	1	0	0	0	0	0	0	1	1	0	1	0.13	0	0	0.13	76	4	76	4	2	2	1	2		2	1	1
Rural	21	1	0	0	1	1	V	V	1	0	0	0	0	0	0	1	1	0	1	0.13	0	0	0.13	76	4	76	4	2	2	1	2		2	1	1
Rural	21	1	0	0	1	1	IV	III-IV	1	0	0	0	0	0	0	1	1	0	1	0.13	0	0	0.13	76	4	76	4	2	2	1	2		2	1	1
Rural	21	1	0	0	1	1	IV	III-IV	1	0	0	0	0	0	0	1	1	0	1	0.13	0	0	0.13	76	4	76	4	2	2	1	2		2	1	1
Rural	21	1	0	0	1	1	IV	III-IV	1	0	0	0	0	0	0	1	1	0	1	0.13	0	0	0.13	76	4	76	4	2	2	1	2		2	1	1
Rural	7	0	1	0	0	1	IV	III-IV	1	0	0	1	0	0	0	2	1	0	0.2	0	0	0.8	0			88	4	7		4	4	1	5		2
Rural	7	0	1	0	0	1	IV	III-IV	0	0	0	1	0	0	0	1	1	0	0.2	0	0	0.8	0			88	4	7		4	4	1	5		2
Rural	7	0	1	0	0	1	IV	III-IV	0	0	0	1	0	0	0	1	1	0	0.2	0	0	0.8	0			88	4	7		4	4	1	5		2
Rural	7	0	1	0	0	1	V	V	0	0	0	0	0	0	0	0	0	0	0.2	0	0	0.8	0			88	4	7		4	4	1	5		2
Rural	7	0	1	0	0	1	V	V	0	0	0	1	1	0	0	2	1	0	0.2	0	0	0.8	0			88	4	7		4	4	1	5		2
Urban	97	0	1	0	0	1	III	III-IV	0	0	0	0	0	0	0	0	0	0								100	4				2	0	2		1
Urban	97	0	1	0	0	1	III	III-IV	0	0	0	1	0	0	0	1	1	0								100	4				2	0	2		1
Urban	97	0	1	0	0	1	III	III-IV	0	0	0	0	0	0	0	0	0	0								100	4				2	0	2		1
Urban	97	0	1	0	0	1	III	III-IV	0	0	0	0	0	0	0	0	0	0								100	4				2	0	2		1
Urban	97	0	1	0	0	1	III	III-IV	0	0	0	1	0	0	0	1	1	0								100	4				2	0	2		1
Urban	97	0	1	0	0	1	III	III-IV	0	0	0	0	0	0	0	0	0	0								100	4				2	0	2		1
Urban	97	0	1	0	0	1	III	III-IV	0	0	0	0	0	0	0	0	0	0								100	4				2	0	2		1
Urban	97	0	1	0	0	1	III	III-IV	0	0	0	1	0	0	0	1	1	0								100	4				2	0	2		1
Urban	97	0	1	0	0	1	III	III-IV	0	0	0	0	0	0	0	0	0	0								100	4				2	0	2		1
Urban	97	0	1	0	0	1	IV	III-IV	0	0	0	0	0	0	0	0	0	0								100	4				2	0	2		1
Urban	97	0	1	0	0	1	IV	III-IV	0	0	0	0	0	0	0	0	0	0								100	4				2	0	2		1
Urban	97	0	1	0	0	1	IV	III-IV	0	0	0	0	0	0	0	0	0	0								100	4				2	0	2		1
Urban	97	0	1	0	0	1	IV	III-IV	0	0	0	1	0	0	0	1	1	0								100	4				2	0	2		1
Urban	97	0	1	0	0	1	IV	III-IV	0	0	0	1	0	0	0	1	1	0								100	4				2	0	2		1
Urban	97	0	1	0	0	1	IV	III-IV	0	0	0	1	0	0	0	1	1	0								100	4				2	0	2		1
Rural	37	0	1	0	0	1	V	V	0	1	0	0	0	0	0	1	1	0	0	0.8	0	0	0.8			112	4	2		1	7	1	8		3
Rural	37	0	1	0	0	1	V	V	0	1	0	0	0	0	0	1	1	0	0	0.8	0	0	0.8			112	4	2		1	7	1	8		3
Rural	37	0	1	0	0	1	Female	Female	0	1	0	0	0	0	0	1	1	0	0	0.8	0	0	0.8			112	4	2		1	7	1	8		3
Rural	37	0	1	0	0	1	Female	Female	0	0	0	0	0	0	0	0	0	0	0	0.8	0	0	0.8			112	4	2		1	7	1	8		3
Rural	37	0	1	0	0	1	Female	Female	0	1	0	0	0	0	0	1	1	0	0	0.8	0	0	0.8			112	4	2		1	7	1	8		3
Rural	18	0	1	0	0	1	Male	Male	0	0	0	1	0	0	0	1	1	0	0	0	0	0.8	0			128	4	3		2	3	1	4		2
Rural	18	0	1	0	0	1	Female	Female	0	0	0	1	0	0	0	1	1	0	0	0	0	0.8	0			128	4	3		2	3	1	4		2
Rural	18	0	1	0	0	1	Female	Female	0	0	0	0	0	0	0	0	0	0	0	0	0	0.8	0			128	4	3		2	3	1	4		2
Urban	93	0	0	1	0	0	III	III-IV	0	0	0	1	0	0	0	1	1	0
Urban	93	0	0	1	0	0	III	III-IV	0	0	0	1	0	0	0	1	1	0
Urban	93	0	0	1	0	0	IV	III-IV	0	0	0	0	0	0	0	0	0	0
Urban	93	0	0	1	0	0	V	V	0	0	0	1	0	0	0	1	1	0
Urban	93	0	0	1	0	0	V	V	0	0	0	1	0	0	0	1	1	0
Urban	94	0	0	1	0	0	IV	III-IV	0	0	0	1	0	0	0	1	1	0
Urban	94	0	0	1	0	0	V	V	0	0	0	1	0	0	0	1	1	0
Urban	94	0	0	1	0	0	V	V	0	0	0	1	0	0	0	1	1	0
Urban	94	0	0	1	0	0	Female	Female	0	0	0	0	0	0	0	0	0	0
Urban	94	0	0	1	0	0	Male	Male	0	0	0	0	0	0	0	0	0	0
Rural	18	0	1	0	0	1	Male	Male	0	0	0	1	0	0	0	1	1	0	0	0	0	0.8	0			128	4	3		2	3	1	4		2
Rural	18	0	1	0	0	1	V	V	0	0	0	1	0	0	0	1	1	0	0	0	0	0.8	0			128	4	3		2	3	1	4		2
Rural	3	1	0	0	0	1	Female	Female	0	0	0	0	0	0	0	0	0	0						136	4	136	4	12	4	4	7	1	8	2	3
Rural	3	1	0	0	1	1	V	V	1	0	0	1	0	0	0	2	1	0	1	0	0.11	0.11	0.11	136	4	136	4	12	4	4	7	1	8	2	3
Rural	3	1	0	0	1	1	V	V	1	0	0	0	0	0	0	1	1	0	1	0	0.11	0.11	0.11	136	4	136	4	12	4	4	7	1	8	2	3
Rural	3	1	0	0	1	1	V	V	1	0	0	0	0	0	0	1	1	0	1	0	0.11	0.11	0.11	136	4	136	4	12	4	4	7	1	8	2	3
Rural	3	1	0	0	1	1	V	V	1	0	0	0	1	0	0	2	1	0	1	0	0.11	0.11	0.11	136	4	136	4	12	4	4	7	1	8	2	3
Rural	3	1	0	0	1	1	V	V	1	0	0	0	0	0	0	1	1	0	1	0	0.11	0.11	0.11	136	4	136	4	12	4	4	7	1	8	2	3
Rural	3	1	0	0	1	1	V	V	1	0	0	0	1	0	0	2	1	0	1	0	0.11	0.11	0.11	136	4	136	4	12	4	4	7	1	8	2	3
Rural	3	1	0	0	1	1	IV	III-IV	1	0	0	0	1	0	0	2	1	0	1	0	0.11	0.11	0.11	136	4	136	4	12	4	4	7	1	8	2	3
Rural	3	1	0	0	1	1	IV	III-IV	1	0	1	0	0	0	0	2	1	0	1	0	0.11	0.11	0.11	136	4	136	4	12	4	4	7	1	8	2	3
Rural	3	1	0	0	1	1	Male	Male	1	0	0	0	0	0	0	1	1	0	1	0	0.11	0.11	0.11	136	4	136	4	12	4	4	7	1	8	2	3
Peri-urban	81	0	1	0	0	1	Female	Female	0	0	0	1	0	0	0	1	1	0	0	0	0.2	1	0.2			136	4	1		1	7	2	9		4
Urban	96	0	0	1	0	0	V	V	0	0	0	1	0	0	0	1	1	0
Urban	96	0	0	1	0	0	V	V	0	0	0	0	0	0	0	0	0	0
Urban	96	0	0	1	0	0	V	V	0	0	0	1	0	0	0	1	1	0
Urban	96	0	0	1	0	0	V	V	0	0	0	1	0	0	0	1	1	0
Peri-urban	81	0	1	0	0	1	Male	Male	0	0	1	1	0	0	0	2	1	0	0	0	0.2	1	0.2			136	4	1		1	7	2	9		4
Peri-urban	81	0	1	0	0	1	Male	Male	0	0	0	1	0	0	0	1	1	0	0	0	0.2	1	0.2			136	4	1		1	7	2	9		4
Peri-urban	81	0	1	0	0	1	V	V	0	0	0	1	0	0	0	1	1	0	0	0	0.2	1	0.2			136	4	1		1	7	2	9		4
Peri-urban	81	0	1	0	0	1	V	V	0	0	0	1	0	0	0	1	1	0	0	0	0.2	1	0.2			136	4	1		1	7	2	9		4
Peri-urban	88	0	1	0	0	1	Male	Male	0	0	0	0	0	0	0	0	0	0								140	4	4		3	1		1		1
Peri-urban	88	0	1	0	0	1	Female	Female	0	1	1	0	0	0	0	2	1	1								140	4	4		3	1		1		1
Peri-urban	88	0	1	0	0	1	Female	Female	0	1	0	0	0	0	0	1	1	0								140	4	4		3	1		1		1
Peri-urban	88	0	1	0	0	1	V	V	0	1	0	0	0	0	0	1	1	0								140	4	4		3	1		1		1
Peri-urban	88	0	1	0	0	1	V	V	0	1	0	0	0	0	0	1	1	0								140	4	4		3	1		1		1
Rural	15	0	1	0	0	1	Male	Male	0	0	0	1	0	0	0	1	1	0	0	0	0	1	0			192	4	3		2	4	1	5		2
Rural	15	0	1	0	0	1	V	V	0	0	0	1	0	0	0	1	1	0	0	0	0	1	0			192	4	3		2	4	1	5		2
Rural	15	0	1	0	0	1	Male	Male	0	0	0	1	0	0	0	1	1	0	0	0	0	1	0			192	4	3		2	4	1	5		2
Rural	15	0	1	0	0	1	Female	Female	0	0	0	1	0	0	0	1	1	0	0	0	0	1	0			192	4	3		2	4	1	5		2
Rural	15	0	1	0	0	1	V	V	0	0	0	1	0	0	0	1	1	0	0	0	0	1	0			192	4	3		2	4	1	5		2
Rural	34	0	1	0	0	1	IV	III-IV	0	0	0	0	0	0	0	0	0	0	0	0	0	0.8	0			204	4	2		1	3	1	4		2
Urban	98	0	0	1	0	0	IV	III-IV	0	0	0	1	0	0	0	1	1	0
Urban	98	0	0	1	0	0	V	V	0	0	0	1	0	0	0	1	1	0
Urban	98	0	0	1	0	0	V	V	0	0	0	1	0	0	0	1	1	0
Urban	98	0	0	1	0	0	Female	Female	0	0	0	1	0	0	0	1	1	0
Urban	98	0	0	1	0	0	Female	Female	0	0	0	1	0	0	0	1	1	0
Rural	34	0	1	0	0	1	V	V	0	0	0	1	0	0	0	1	1	0	0	0	0	0.8	0			204	4	2		1	3	1	4		2
Rural	34	0	1	0	0	1	IV	III-IV	0	0	0	1	0	0	0	1	1	0	0	0	0	0.8	0			204	4	2		1	3	1	4		2
Rural	34	0	1	0	0	1	V	V	0	0	0	1	0	0	0	1	1	0	0	0	0	0.8	0			204	4	2		1	3	1	4		2
Rural	34	0	1	0	0	1	V	V	0	0	0	1	0	0	0	1	1	0	0	0	0	0.8	0			204	4	2		1	3	1	4		2
Rural	24	1	0	0	0	1	III	III-IV	0	0	0	0	0	0	0	0	0	0						224	4	224	4	4	2	3	3	1	4	1	2
Rural	24	1	0	0	1	1	III	III-IV	1	0	1	1	0	0	0	3	1	0	0.3	0.2	0.5	0.8	0.7	224	4	224	4	4	3	3	3	1	4	1	2
Rural	24	1	0	0	1	1	IV	III-IV	0	0	1	1	0	0	0	2	1	0	0.3	0.2	0.5	0.8	0.7	224	4	224	4	4	3	3	3	1	4	1	2
Rural	24	1	0	0	1	1	IV	III-IV	1	0	0	1	0	0	0	2	1	0	0.3	0.2	0.5	0.8	0.7	224	4	224	4	4	3	3	3	1	4	1	2
Rural	24	1	0	0	1	1	IV	III-IV	0	0	1	1	0	0	0	2	1	0	0.3	0.2	0.5	0.8	0.7	224	4	224	4	4	3	3	3	1	4	1	2
Rural	24	1	0	0	1	1	IV	III-IV	0	0	1	1	0	0	0	2	1	0	0.3	0.2	0.5	0.8	0.7	224	4	224	4	4	3	3	3	1	4	1	2
Rural	24	1	0	0	1	1	V	V	1	0	1	1	0	0	0	3	1	0	0.3	0.2	0.5	0.8	0.7	224	4	224	4	4	3	3	3	1	4	1	2
Rural	24	1	0	0	1	1	Male	Male	0	1	0	1	0	0	0	2	1	0	0.3	0.2	0.5	0.8	0.7	224	4	224	4	4	3	3	3	1	4	1	2
Urban	101	0	0	1	0	0	Female	Female	0	0	0	1	0	0	0	1	1	0
Urban	101	0	0	1	0	0	Female	Female	0	0	0	1	0	0	0	1	1	0
Urban	102	0	0	1	0	0	Male	Male	0	0	0	0	0	0	0	0	0	0
Rural	24	1	0	0	1	1	Male	Male	0	0	0	1	0	0	0	1	1	0	0.3	0.2	0.5	0.8	0.7	224	4	224	4	4	3	3	3	1	4	1	2
Rural	24	1	0	0	1	1	Female	Female	0	1	0	0	0	0	0	1	1	0	0.3	0.2	0.5	0.8	0.7	224	4	224	4	4	3	3	3	1	4	1	2
Rural	51	1	0	0	1	1	III	III-IV	0	0	0	1	0	0	0	1	1	1	0.14	0.14	0.28	0.57	0.42	228	4	228	4	1	1	1	6	13	19	2	4
Rural	51	1	0	0	1	1	III	III-IV	0	0	0	1	0	0	0	1	1	1	0.14	0.14	0.28	0.57	0.42	228	4	228	4	1	1	1	6	13	19	2	4
Rural	51	1	0	0	1	1	III	III-IV	0	0	0	1	0	0	0	1	1	1	0.14	0.14	0.28	0.57	0.42	228	4	228	4	1	1	1	6	13	19	2	4
Urban	104	0	0	1	0	0	V	V	0	0	0	0	0	0	0	0	0	0
Urban	104	0	0	1	0	0	V	V	0	0	0	1	0	0	0	1	1	0
Urban	104	0	0	1	0	0	Female	Female	0	0	0	1	0	0	0	1	1	0
Urban	104	0	0	1	0	0	Female	Female	0	0	0	1	0	0	0	1	1	0
Urban	104	0	0	1	0	0	Male	Male	0	0	0	1	0	0	0	1	1	0
Urban	105	0	0	1	0	0	V	V	0	0	0	1	0	0	0	1	1	0
Urban	105	0	0	1	0	0	Female	Female	0	0	0	1	0	0	0	1	1	0
Rural	51	1	0	0	1	1	III	III-IV	0	1	1	0	0	0	0	2	1	1	0.14	0.14	0.28	0.57	0.42	228	4	228	4	1	1	1	6	13	19	2	4
Rural	51	1	0	0	1	1	III	III-IV	0	0	1	1	0	0	0	2	1	1	0.14	0.14	0.28	0.57	0.42	228	4	228	4	1	1	1	6	13	19	2	4
Rural	51	1	0	0	1	1	III	III-IV	0	0	0	1	0	0	0	1	1	0	0.14	0.14	0.28	0.57	0.42	228	4	228	4	1	1	1	6	13	19	2	4
Rural	51	1	0	0	1	1	III	III-IV	1	0	0	0	0	0	0	1	1	0	0.14	0.14	0.28	0.57	0.42	228	4	228	4	1	1	1	6	13	19	2	4
Rural	51	1	0	0	0	1	III	III-IV	0	0	0	0	0	0	0	0	0	0						228	4	228	4	1	2	1	6	13	19	2	4
Rural	51	1	0	0	0	1	III	III-IV	0	0	0	0	0	0	0	0	0	0						228	4	228	4	1	2	1	6	13	19	2	4
Peri-urban	77	0	1	0	0	1	Male	Male	0	0	1	1	0	0	0	2	1	0	0	0	0.4	1	0.4			228	4	1		1	2	1	3		1
Peri-urban	77	0	1	0	0	1	Male	Male	0	0	0	1	0	0	0	1	1	0	0	0	0.4	1	0.4			228	4	1		1	2	1	3		1
Peri-urban	77	0	1	0	0	1	Male	Male	0	0	1	1	0	0	1	3	1	0	0	0	0.4	1	0.4			228	4	1		1	2	1	3		1
Urban	107	0	0	1	0	0	V	V	0	0	1	0	0	0	0	1	1	0
Peri-urban	77	0	1	0	0	1	V	V	0	0	0	1	0	0	0	1	1	0	0	0	0.4	1	0.4			228	4	1		1	2	1	3		1
Peri-urban	77	0	1	0	0	1	V	V	0	0	0	1	0	0	0	1	1	0	0	0	0.4	1	0.4			228	4	1		1	2	1	3		1
Urban	109	0	0	1	0	0	IV	III-IV	0	0	0	1	0	0	0	1	1	0
Urban	109	0	0	1	0	0	V	V	0	0	0	1	0	0	0	1	1	0
Urban	109	0	0	1	0	0	Female	Female	0	0	0	1	0	0	0	1	1	0
Urban	109	0	0	1	0	0	Male	Male	0	0	0	1	0	0	0	1	1	0
Urban	109	0	0	1	0	0	Male	Male	0	0	0	1	0	0	0	1	1	0

## Sheet: Index
Each row represents an examined insect.
Environment: Type of environment
Urban
Peri-urban
Rural
House ID consecutive: Identification code of the house
Infest_domi: Triatoma infestans collected at domiciles
1: Yes
0: No
Infest_peri HR: Triatoma infestans collected at a high risk peridomestic ecotope
1: Yes
0: No
Infest_peri LR: Triatoma infestans collected at a low risk peridomestic ecotope
1: Yes
0: No
HBI regression: Insect included in HBI regression
1: Included
0: Not included
Infection regression: Insect included in the Trypanosoma cruzi infection regression
1: Included
0: Not included
Stage: insect stage
III: Third instar nymph
IV: Fourth instar nymph
V: Fifth instar nymph
Female
Male
Stage_categ: categorised variable of insect stage
III-IV: Third and fourth instar nymphs
V: Fifth instar nymph
Female
Male
Human bloodmeal: Reactivity to human antisera in bloodmeal ELISA
1: Reactive
0: Non-reactive
Dog bloodmeal: Reactivity to dog antisera in bloodmeal ELISA
1: Reactive
0: Non-reactive
Cat bloodmeal:Reactivity to cat antisera in bloodmeal ELISA
1: Reactive
0: Non-reactive
Chicken bloodmeal: Reactivity to chicken antisera in bloodmeal ELISA
1: Reactive
0: Non-reactive
Goat bloodmeal: Reactivity to goat antisera in bloodmeal ELISA
1: Reactive
0: Non-reactive
Pig bloodmeal: Reactivity to pig antisera in bloodmeal ELISA
1: Reactive
0: Non-reactive
Mouse bloodmeal: Reactivity to mouse antisera in bloodmeal ELISA
1: Reactive
0: Non-reactive
Reactive bug: Reactivity to at least one antisera tested
1: Yes
0: No
Mixed bloodmeal: Reactivity to two or more antisera tested
1: Yes
0: No
Infection with T.cruzi: kDNA- PCR result for the diagnosis of Trypanosoma cruzi infection
1: positive
0: negative
HBI: human blood index
(empty cell): Insect not included in HBI regression
DBI: dog blood index
(empty cell): Insect not included in HBI regression
CBI: cat blood index
(empty cell): Insect not included in HBI regression
CKBI: chicken blood index
(empty cell): Insect not included in HBI regression
DCBI: dog or cat blood index
(empty cell): Insect not included in HBI regression
Dom_Ti_abund HBI_R: Domestic abundance of Triatoma infestans included in HBI regression (number of triatomines captured per one-person-hour)
Q_Dom_Ti_abund HBI_R: Domestic abundance of Triatoma infestans included in HBI regression categorised by quartiles
1: ≤1
2: 2-3
3: 4-10
4: >10
(empty cell): Insect not included in HBI regression
Ti_abund_TcR: Site abundance of Triatoma infestans included in T. cruzi infection regression (number of triatomines captured per one-person hour)
(empty cell): Insect not included in Tc regression
Q_Ti_abund_TcR: Site abundance of Triatoma infestans included in T. cruzi infection regression categorised by quartiles
1: ≤ 8
2: 9-20
3: 21-52
4: >52
(empty cell): Insect not included in Tc regression
No of residents: no. of residents in the household
(empty cell): Data nto registered
Q_No of residents_HBI_R: no. of residents in the household categorised by quartiles included in HBI regression
1:1
2: 2-3
3: 4-5
4: >5
(empty cell): Insect not included in HBI regression
Q_No of residents_TcR: no. of residents in the household categorised by quartiles included in Tc regression
1: ≤2
02:03:00
3: 4-5
4: >7
(empty cell): Insect not included in Tc regression
No. of dogs: no. of dogs in the household
(empty cell): Data nto registered
No. of cats: no. of cats in the household
(empty cell): Data nto registered
No. of dogs and cats: Sum of the no. of dogs and cats in the household
M_ Dog-cat_HBI_R: Sum of no. of dogs and cats in the household categorised by the median included in HBI regression
1: ≤4
2: >4
Q_Dog-cat_TcR: Sum of no. of dogs and cats in the household categorised by quartiles included in Tc regression
1: ≤ 3
2: 4-5
3: 6-8
4: >8
The geographical coordinates of each house compound were not included in the database to preserve the privacy of the households involved in this study
